# Supplementary material for: Heterogeneous metallaphotoredox catalysis in a continuous-flow packed-bed reactor
Source: Beilstein J Org Chem. 2022 Aug 29;18:1123–30. doi: 10.3762/bjoc.18.115 (PMC9443413; doi:10.3762/bjoc.18.115)
Supplement: File 2 — Residence time distribution calculation notebook. [file Beilstein_J_Org_Chem-18-1123-s002.zip]

Archive with 2 entries (2 files):
- SI2_RTD calculation/SI2_RTD calculation.pdf
- SI2_RTD calculation/SI2_RTDcalculation.ipynb
