# Supplementary material for: Heterogeneous metallaphotoredox catalysis in a continuous-flow packed-bed reactor
Source: Beilstein J Org Chem. 2022 Aug 29;18:1123–30. doi: 10.3762/bjoc.18.115 (PMC9443413; doi:10.3762/bjoc.18.115)
Supplement: File 3 — NMR control and auto-integration notebook. [file Beilstein_J_Org_Chem-18-1123-s003.zip]

Archive with 2 entries (2 files):
- SI3_NMR control_autointegration/SI3_NMR control_autointegration.ipynb
- SI3_NMR control_autointegration/SI3_NMR control_autointegration.pdf
